# Supplementary material for: CUL4B promotes prostate cancer progression by forming positive feedback loop with SOX4
Source: Oncogenesis. 2019 Mar 14;8(3):23. doi: 10.1038/s41389-019-0131-5 (PMC6418142; doi:10.1038/s41389-019-0131-5)
Supplement: Supplementary file 8 — Supplementary Table 1 [file 41389_2019_131_MOESM8_ESM.xlsx]

## Sheet: Supplementary Table 2
NAME	PROBE	GENE SYMBOL	GENE_TITLE	RANK IN GENE LIST	RANK METRIC SCORE	RUNNING ES	CORE ENRICHMENT
row_0	BMP1	BMP1	bone morphogenetic protein 1	274	0.642242	0.000683118	No
row_1	APLP1	APLP1	amyloid beta (A4) precursor-like protein 1	810	0.512971	-0.0170174	No
row_2	MCM7	MCM7	MCM7 minichromosome maintenance deficient 7 (S. cerevisiae)	901	0.500322	-0.00936037	No
row_3	PVR	PVR	poliovirus receptor	973	0.490507	-0.000858888	No
row_4	PLOD3	PLOD3	procollagen-lysine, 2-oxoglutarate 5-dioxygenase 3	1053	0.478871	0.00688201	No
row_5	BGN	BGN	biglycan	1104	0.472095	0.0161225	No
row_6	LEPRE1	LEPRE1	leucine proline-enriched proteoglycan (leprecan) 1	1474	0.431901	0.00592009	No
row_7	COL7A1	COL7A1	collagen, type VII, alpha 1 (epidermolysis bullosa, dystrophic, dominant and recessive)	1672	0.413032	0.00515968	No
row_8	PLOD1	PLOD1	procollagen-lysine 1, 2-oxoglutarate 5-dioxygenase 1	1764	0.403998	0.0102848	No
row_9	RHOB	RHOB	ras homolog gene family, member B	1948	0.387768	0.00968345	No
row_10	LRP1	LRP1	low density lipoprotein-related protein 1 (alpha-2-macroglobulin receptor)	1997	0.383373	0.0167605	No
row_11	IL32	IL32	interleukin 32	2261	0.362669	0.0108974	No
row_12	SERPINH1	SERPINH1	serpin peptidase inhibitor, clade H (heat shock protein 47), member 1, (collagen binding protein 1)	2356	0.355314	0.0145989	No
row_13	ELN	ELN	elastin (supravalvular aortic stenosis, Williams-Beuren syndrome)	2405	0.352849	0.0208919	No
row_14	TGFB1	TGFB1	transforming growth factor, beta 1 (Camurati-Engelmann disease)	2861	0.322358	0.00291239	No
row_15	SDC1	SDC1	syndecan 1	3003	0.313404	0.00282486	No
row_16	ANPEP	ANPEP	alanyl (membrane) aminopeptidase (aminopeptidase N, aminopeptidase M, microsomal aminopeptidase, CD13, p150)	3411	0.286125	-0.0133151	No
row_17	PDGFRB	PDGFRB	platelet-derived growth factor receptor, beta polypeptide	3832	0.260132	-0.030873	No
row_18	MMP14	MMP14	matrix metallopeptidase 14 (membrane-inserted)	3877	0.257589	-0.026796	No
row_19	GLT25D1	GLT25D1	glycosyltransferase 25 domain containing 1	4194	0.240787	-0.0388486	No
row_20	MSX1	MSX1	msh homeobox homolog 1 (Drosophila)	4239	0.238196	-0.0352697	No
row_21	ITGA5	ITGA5	integrin, alpha 5 (fibronectin receptor, alpha polypeptide)	4271	0.236213	-0.0309914	No
row_22	IL8	IL8	interleukin 8	4591	0.219097	-0.0437743	No
row_23	COL1A1	COL1A1	collagen, type I, alpha 1	4714	0.213397	-0.045334	No
row_24	FSTL3	FSTL3	follistatin-like 3 (secreted glycoprotein)	4952	0.200051	-0.0538736	No
row_25	SNTB1	SNTB1	syntrophin, beta 1 (dystrophin-associated protein A1, 59kDa, basic component 1)	4980	0.199265	-0.0503136	No
row_26	CXCL6	CXCL6	chemokine (C-X-C motif) ligand 6 (granulocyte chemotactic protein 2)	5130	0.191006	-0.0540067	No
row_27	PRRX1	PRRX1	paired related homeobox 1	5184	0.188066	-0.0522349	No
row_28	FOXC2	FOXC2	forkhead box C2 (MFH-1, mesenchyme forkhead 1)	5212	0.186165	-0.0490113	No
row_29	SLC6A8	SLC6A8	solute carrier family 6 (neurotransmitter transporter, creatine), member 8	5236	0.18479	-0.0455922	No
row_30	PCOLCE	PCOLCE	procollagen C-endopeptidase enhancer	5587	0.168365	-0.0614673	No
row_31	IGFBP3	IGFBP3	insulin-like growth factor binding protein 3	5682	0.163447	-0.0626941	No
row_32	TNFRSF12A	TNFRSF12A	tumor necrosis factor receptor superfamily, member 12A	5977	0.149034	-0.0758337	No
row_33	SPP1	SPP1	secreted phosphoprotein 1 (osteopontin, bone sialoprotein I, early T-lymphocyte activation 1)	6015	0.147304	-0.0741855	No
row_34	TGFBI	TGFBI	transforming growth factor, beta-induced, 68kDa	6187	0.139319	-0.0804759	No
row_35	THY1	THY1	Thy-1 cell surface antigen	6282	0.134636	-0.0824427	No
row_36	EFEMP2	EFEMP2	EGF-containing fibulin-like extracellular matrix protein 2	6604	0.120326	-0.0978781	No
row_37	PRSS2	PRSS2	protease, serine, 2 (trypsin 2)	6608	0.120095	-0.0949664	No
row_38	PFN2	PFN2	profilin 2	6614	0.11974	-0.0921794	No
row_39	LAMC2	LAMC2	laminin, gamma 2	6660	0.117421	-0.0917604	No
row_40	OXTR	OXTR	oxytocin receptor	6746	0.113682	-0.093746	No
row_41	FN1	FN1	fibronectin 1	6889	0.106369	-0.0992091	No
row_42	CAPG	CAPG	capping protein (actin filament), gelsolin-like	6897	0.106066	-0.0968887	No
row_43	ENO2	ENO2	enolase 2 (gamma, neuronal)	6950	0.103554	-0.0972299	No
row_44	COL4A1	COL4A1	collagen, type IV, alpha 1	6993	0.101803	-0.097039	No
row_45	DKK1	DKK1	dickkopf homolog 1 (Xenopus laevis)	7011	0.100819	-0.0954305	No
row_46	SDC4	SDC4	syndecan 4 (amphiglycan, ryudocan)	7029	0.100088	-0.0938408	No
row_47	POSTN	POSTN	periostin, osteoblast specific factor	7089	0.0971835	-0.0947496	No
row_48	COL4A2	COL4A2	collagen, type IV, alpha 2	7187	0.0916292	-0.0979942	No
row_49	IGFBP4	IGFBP4	insulin-like growth factor binding protein 4	7235	0.0890751	-0.0984188	No
row_50	PLAUR	PLAUR	plasminogen activator, urokinase receptor	7427	0.0807341	-0.107368	No
row_51	COL5A1	COL5A1	collagen, type V, alpha 1	7592	0.0723269	-0.114975	No
row_52	EMP3	EMP3	epithelial membrane protein 3	7607	0.0712795	-0.113953	No
row_53	COL11A1	COL11A1	collagen, type XI, alpha 1	7608	0.0711686	-0.112125	No
row_54	TGM2	TGM2	transglutaminase 2 (C polypeptide, protein-glutamine-gamma-glutamyltransferase)	7618	0.070693	-0.110828	No
row_55	LOXL2	LOXL2	lysyl oxidase-like 2	7643	0.0695852	-0.110426	No
row_56	CDH2	CDH2	cadherin 2, type 1, N-cadherin (neuronal)	7686	0.0680126	-0.111103	No
row_57	ECM1	ECM1	extracellular matrix protein 1	7692	0.0676559	-0.109654	No
row_58	FMOD	FMOD	fibromodulin	7773	0.0646955	-0.112609	No
row_59	COL6A2	COL6A2	collagen, type VI, alpha 2	7793	0.0639682	-0.112062	No
row_60	ID2	ID2	inhibitor of DNA binding 2, dominant negative helix-loop-helix protein	7866	0.060544	-0.114663	No
row_61	FBLN2	FBLN2	fibulin 2	7896	0.0592052	-0.114816	No
row_62	BDNF	BDNF	brain-derived neurotrophic factor	8202	0.0443449	-0.131279	No
row_63	FZD8	FZD8	frizzled homolog 8 (Drosophila)	8238	0.0427234	-0.132202	No
row_64	PLOD2	PLOD2	procollagen-lysine, 2-oxoglutarate 5-dioxygenase 2	8286	0.04024	-0.133881	No
row_65	TNFAIP3	TNFAIP3	tumor necrosis factor, alpha-induced protein 3	8290	0.0399812	-0.133027	No
row_66	LAMA1	LAMA1	laminin, alpha 1	8299	0.0393823	-0.132477	No
row_67	CALU	CALU	calumenin	8311	0.0388234	-0.132115	No
row_68	MEST	MEST	mesoderm specific transcript homolog (mouse)	8378	0.0360877	-0.134997	No
row_69	GPC1	GPC1	glypican 1	8497	0.0308911	-0.141014	No
row_70	PDLIM4	PDLIM4	PDZ and LIM domain 4	8518	0.0301166	-0.141394	No
row_71	LAMA3	LAMA3	laminin, alpha 3	8531	0.029553	-0.141328	No
row_72	FLNA	FLNA	filamin A, alpha (actin binding protein 280)	8578	0.0268671	-0.143292	No
row_73	DST	DST	dystonin	8590	0.0263203	-0.143251	No
row_74	SLIT3	SLIT3	slit homolog 3 (Drosophila)	8604	0.0255277	-0.143346	No
row_75	SCG2	SCG2	secretogranin II (chromogranin C)	8785	0.0171493	-0.153294	No
row_76	DPYSL3	DPYSL3	dihydropyrimidinase-like 3	8925	0.0103114	-0.161051	No
row_77	JUN	JUN	jun oncogene	8944	0.0095672	-0.161844	No
row_78	TFPI2	TFPI2	tissue factor pathway inhibitor 2	8972	0.00888301	-0.163174	No
row_79	TAGLN	TAGLN	transgelin	9078	0.00359753	-0.169142	No
row_80	THBS2	THBS2	thrombospondin 2	9094	0.00259171	-0.169941	No
row_81	SFRP1	SFRP1	secreted frizzled-related protein 1	9542	-0.0196986	-0.195233	No
row_82	DAB2	DAB2	disabled homolog 2, mitogen-responsive phosphoprotein (Drosophila)	9659	-0.0246628	-0.201294	No
row_83	PPIB	PPIB	peptidylprolyl isomerase B (cyclophilin B)	9702	-0.0265496	-0.203036	No
row_84	CRLF1	CRLF1	cytokine receptor-like factor 1	9715	-0.0273116	-0.203027	No
row_85	MMP1	MMP1	matrix metallopeptidase 1 (interstitial collagenase)	9724	-0.0276144	-0.202779	No
row_86	IL6	IL6	interleukin 6 (interferon, beta 2)	9757	-0.0293307	-0.203873	No
row_87	MAGEE1	MAGEE1	melanoma antigen family E, 1	9863	-0.0354468	-0.209022	No
row_88	CDH6	CDH6	cadherin 6, type 2, K-cadherin (fetal kidney)	9920	-0.037797	-0.211283	No
row_89	TIMP1	TIMP1	TIMP metallopeptidase inhibitor 1	9981	-0.0404863	-0.213706	No
row_90	CD44	CD44	CD44 molecule (Indian blood group)	10074	-0.0445689	-0.217871	No
row_91	COL3A1	COL3A1	collagen, type III, alpha 1 (Ehlers-Danlos syndrome type IV, autosomal dominant)	10097	-0.0452422	-0.217979	No
row_92	MYL9	MYL9	myosin, light chain 9, regulatory	10107	-0.0458411	-0.217321	No
row_93	INHBA	INHBA	inhibin, beta A (activin A, activin AB alpha polypeptide)	10202	-0.0502765	-0.221454	No
row_94	FBN2	FBN2	fibrillin 2 (congenital contractural arachnodactyly)	10218	-0.0511014	-0.221007	No
row_95	CXCL1	CXCL1	chemokine (C-X-C motif) ligand 1 (melanoma growth stimulating activity, alpha)	10228	-0.0515256	-0.220203	No
row_96	NNMT	NNMT	nicotinamide N-methyltransferase	10232	-0.0516385	-0.21905	No
row_97	MMP2	MMP2	matrix metallopeptidase 2 (gelatinase A, 72kDa gelatinase, 72kDa type IV collagenase)	10388	-0.0591618	-0.226476	No
row_98	COL1A2	COL1A2	collagen, type I, alpha 2	10394	-0.0593472	-0.22524	No
row_99	COL5A3	COL5A3	collagen, type V, alpha 3	10448	-0.0617488	-0.226713	No
row_100	TPM4	TPM4	tropomyosin 4	10495	-0.0637656	-0.22773	No
row_101	CAP2	CAP2	CAP, adenylate cyclase-associated protein, 2 (yeast)	10511	-0.0645547	-0.226937	No
row_102	COPA	COPA	coatomer protein complex, subunit alpha	10566	-0.066995	-0.228333	No
row_103	LOXL1	LOXL1	lysyl oxidase-like 1	10778	-0.0773919	-0.238523	No
row_104	TPM2	TPM2	tropomyosin 2 (beta)	10917	-0.0836821	-0.244338	No
row_105	GPX7	GPX7	glutathione peroxidase 7	10928	-0.0842989	-0.24275	No
row_106	PTX3	PTX3	pentraxin-related gene, rapidly induced by IL-1 beta	11035	-0.0895447	-0.246567	No
row_107	GADD45A	GADD45A	growth arrest and DNA-damage-inducible, alpha	11123	-0.0940658	-0.249172	No
row_108	MXRA5	MXRA5	matrix-remodelling associated 5	11301	-0.103496	-0.256729	No
row_109	ADAM12	ADAM12	ADAM metallopeptidase domain 12 (meltrin alpha)	11302	-0.103508	-0.25407	No
row_110	ACTA2	ACTA2	actin, alpha 2, smooth muscle, aorta	11306	-0.103944	-0.251574	No
row_111	CXCL12	CXCL12	chemokine (C-X-C motif) ligand 12 (stromal cell-derived factor 1)	11436	-0.110477	-0.256181	No
row_112	COMP	COMP	cartilage oligomeric matrix protein	11492	-0.113263	-0.256446	No
row_113	COL12A1	COL12A1	collagen, type XII, alpha 1	11563	-0.116406	-0.257496	No
row_114	COL16A1	COL16A1	collagen, type XVI, alpha 1	11605	-0.118439	-0.25682	No
row_115	SGCD	SGCD	sarcoglycan, delta (35kDa dystrophin-associated glycoprotein)	11691	-0.123033	-0.258565	No
row_116	MFAP5	MFAP5	microfibrillar associated protein 5	11801	-0.128563	-0.261554	No
row_117	TPM1	TPM1	tropomyosin 1 (alpha)	11819	-0.129194	-0.259216	No
row_118	RGS4	RGS4	regulator of G-protein signalling 4	11884	-0.132013	-0.259519	No
row_119	COL5A2	COL5A2	collagen, type V, alpha 2	11968	-0.135747	-0.260823	No
row_120	LRRC15	LRRC15	leucine rich repeat containing 15	11979	-0.136042	-0.257905	No
row_121	SFRP4	SFRP4	secreted frizzled-related protein 4	11991	-0.136524	-0.255033	No
row_122	CTHRC1	CTHRC1	collagen triple helix repeat containing 1	12331	-0.154245	-0.270636	No
row_123	THBS1	THBS1	thrombospondin 1	12425	-0.158132	-0.271942	No
row_124	VEGFC	VEGFC	vascular endothelial growth factor C	12556	-0.165326	-0.275198	No
row_125	ITGB5	ITGB5	integrin, beta 5	12671	-0.172165	-0.277355	No
row_126	LGALS1	LGALS1	lectin, galactoside-binding, soluble, 1 (galectin 1)	12685	-0.173085	-0.27366	No
row_127	COL8A2	COL8A2	collagen, type VIII, alpha 2	12941	-0.18677	-0.283579	Yes
row_128	AREG	AREG	amphiregulin (schwannoma-derived growth factor)	13005	-0.189726	-0.282342	Yes
row_129	IGFBP2	IGFBP2	insulin-like growth factor binding protein 2, 36kDa	13018	-0.190195	-0.278149	Yes
row_130	MATN2	MATN2	matrilin 2	13150	-0.197226	-0.280644	Yes
row_131	GAS1	GAS1	growth arrest-specific 1	13210	-0.201851	-0.278864	Yes
row_132	FAP	FAP	fibroblast activation protein, alpha	13257	-0.204407	-0.276268	Yes
row_133	FAS	FAS	Fas (TNF receptor superfamily, member 6)	13329	-0.20793	-0.275025	Yes
row_134	ITGA2	ITGA2	integrin, alpha 2 (CD49B, alpha 2 subunit of VLA-2 receptor)	13415	-0.212738	-0.274466	Yes
row_135	CDH11	CDH11	cadherin 11, type 2, OB-cadherin (osteoblast)	13485	-0.217091	-0.272873	Yes
row_136	MATN3	MATN3	matrilin 3	13608	-0.223586	-0.274171	Yes
row_137	ITGB3	ITGB3	integrin, beta 3 (platelet glycoprotein IIIa, antigen CD61)	13818	-0.235433	-0.280185	Yes
row_138	SGCG	SGCG	sarcoglycan, gamma (35kDa dystrophin-associated glycoprotein)	13840	-0.236714	-0.275317	Yes
row_139	EDIL3	EDIL3	EGF-like repeats and discoidin I-like domains 3	13850	-0.237393	-0.269739	Yes
row_140	FBLN5	FBLN5	fibulin 5	13905	-0.24041	-0.26668	Yes
row_141	FUCA1	FUCA1	fucosidase, alpha-L- 1, tissue	14049	-0.248259	-0.268556	Yes
row_142	GEM	GEM	GTP binding protein overexpressed in skeletal muscle	14081	-0.250441	-0.263913	Yes
row_143	TNC	TNC	tenascin C (hexabrachion)	14084	-0.25057	-0.257592	Yes
row_144	PCOLCE2	PCOLCE2	procollagen C-endopeptidase enhancer 2	14106	-0.251846	-0.252335	Yes
row_145	ECM2	ECM2	extracellular matrix protein 2, female organ and adipocyte specific	14122	-0.253142	-0.246699	Yes
row_146	VIM	VIM	vimentin	14164	-0.25541	-0.242504	Yes
row_147	LOX	LOX	lysyl oxidase	14186	-0.25742	-0.237104	Yes
row_148	VCAM1	VCAM1	vascular cell adhesion molecule 1	14284	-0.263041	-0.235946	Yes
row_149	CTGF	CTGF	connective tissue growth factor	14381	-0.269061	-0.234576	Yes
row_150	CD59	CD59	CD59 molecule, complement regulatory protein	14578	-0.283951	-0.238594	Yes
row_151	SLIT2	SLIT2	slit homolog 2 (Drosophila)	14636	-0.2883	-0.234478	Yes
row_152	COL6A3	COL6A3	collagen, type VI, alpha 3	14681	-0.291559	-0.229529	Yes
row_153	GADD45B	GADD45B	growth arrest and DNA-damage-inducible, beta	14703	-0.293301	-0.223207	Yes
row_154	WNT5A	WNT5A	wingless-type MMTV integration site family, member 5A	14796	-0.299729	-0.220818	Yes
row_155	NID2	NID2	nidogen 2 (osteonidogen)	14823	-0.301469	-0.214575	Yes
row_156	FGF2	FGF2	fibroblast growth factor 2 (basic)	14869	-0.305332	-0.209329	Yes
row_157	TIMP3	TIMP3	TIMP metallopeptidase inhibitor 3 (Sorsby fundus dystrophy, pseudoinflammatory)	14918	-0.308618	-0.204172	Yes
row_158	SERPINE2	SERPINE2	serpin peptidase inhibitor, clade E (nexin, plasminogen activator inhibitor type 1), member 2	14926	-0.308953	-0.19664	Yes
row_159	SPARC	SPARC	secreted protein, acidic, cysteine-rich (osteonectin)	14956	-0.310865	-0.190329	Yes
row_160	MYLK	MYLK	myosin, light chain kinase	15081	-0.321597	-0.189225	Yes
row_161	FSTL1	FSTL1	follistatin-like 1	15216	-0.332329	-0.188423	Yes
row_162	DCN	DCN	decorin	15225	-0.333183	-0.180326	Yes
row_163	LAMA2	LAMA2	laminin, alpha 2 (merosin, congenital muscular dystrophy)	15230	-0.333586	-0.171989	Yes
row_164	MGP	MGP	matrix Gla protein	15320	-0.340801	-0.168371	Yes
row_165	TGFBR3	TGFBR3	transforming growth factor, beta receptor III (betaglycan, 300kDa)	15388	-0.345277	-0.163369	Yes
row_166	SGCB	SGCB	sarcoglycan, beta (43kDa dystrophin-associated glycoprotein)	15415	-0.347638	-0.155941	Yes
row_167	TNFRSF11B	TNFRSF11B	tumor necrosis factor receptor superfamily, member 11b (osteoprotegerin)	15465	-0.351781	-0.149733	Yes
row_168	CALD1	CALD1	caldesmon 1	15473	-0.352353	-0.141086	Yes
row_169	GJA1	GJA1	gap junction protein, alpha 1, 43kDa (connexin 43)	15537	-0.35687	-0.135556	Yes
row_170	PMP22	PMP22	peripheral myelin protein 22	15549	-0.357629	-0.127004	Yes
row_171	CYR61	CYR61	cysteine-rich, angiogenic inducer, 61	15651	-0.366704	-0.123414	Yes
row_172	GLIPR1	GLIPR1	GLI pathogenesis-related 1 (glioma)	15712	-0.372227	-0.117316	Yes
row_173	LUM	LUM	lumican	15798	-0.381408	-0.112425	Yes
row_174	PTHLH	PTHLH	parathyroid hormone-like hormone	15940	-0.393944	-0.110444	Yes
row_175	NT5E	NT5E	5'-nucleotidase, ecto (CD73)	15980	-0.397946	-0.102473	Yes
row_176	MMP3	MMP3	matrix metallopeptidase 3 (stromelysin 1, progelatinase)	15990	-0.399127	-0.0927403	Yes
row_177	SERPINE1	SERPINE1	serpin peptidase inhibitor, clade E (nexin, plasminogen activator inhibitor type 1), member 1	16043	-0.403886	-0.0853672	Yes
row_178	FBN1	FBN1	fibrillin 1	16155	-0.415127	-0.0811105	Yes
row_179	ITGB1	ITGB1	integrin, beta 1 (fibronectin receptor, beta polypeptide, antigen CD29 includes MDF2, MSK12)	16161	-0.415988	-0.070714	Yes
row_180	IL15	IL15	interleukin 15	16291	-0.430908	-0.0670907	Yes
row_181	NOTCH2	NOTCH2	Notch homolog 2 (Drosophila)	16398	-0.446718	-0.061734	Yes
row_182	SNAI2	SNAI2	snail homolog 2 (Drosophila)	16436	-0.452241	-0.0522532	Yes
row_183	BASP1	BASP1	brain abundant, membrane attached signal protein 1	16580	-0.475667	-0.0482882	Yes
row_184	FBLN1	FBLN1	fibulin 1	16845	-0.527512	-0.0499749	Yes
row_185	GREM1	GREM1	gremlin 1, cysteine knot superfamily, homolog (Xenopus laevis)	16940	-0.55329	-0.0411882	Yes
row_186	ABI3BP	ABI3BP	ABI gene family, member 3 (NESH) binding protein	17052	-0.602922	-0.0321078	Yes
row_187	LAMC1	LAMC1	laminin, gamma 1 (formerly LAMB2)	17097	-0.62963	-0.0184745	Yes
row_188	ITGAV	ITGAV	integrin, alpha V (vitronectin receptor, alpha polypeptide, antigen CD51)	17251	-1.65621	0.0152365	Yes
