# Supplementary material for: CUL4B promotes prostate cancer progression by forming positive feedback loop with SOX4
Source: Oncogenesis. 2019 Mar 14;8(3):23. doi: 10.1038/s41389-019-0131-5 (PMC6418142; doi:10.1038/s41389-019-0131-5)
Supplement: Supplementary file 9 — Supplementary Table 2 [file 41389_2019_131_MOESM9_ESM.xlsx]

## Sheet: Supplementary Table 1
Supplementary Table 1. siRNA used in this study.
Target	Sequences(5'-3')
CUL4B 1#	CACCGTCTCTAGCTTTGCTAA
CUL4B 2#	AATATTTCCCGGAACATTCTG
SOX4	GGGUGUUAAUCG GUGUAAATT
EZH2	GGAUGGUACUUUCAUUGAATT
shRNA used in this study.
Target	Sequences(5'-3')
CUL4B 1#	CACCGTCTCTAGCTTTGCTAA
CUL4B 2#	AATATTTCCCGGAACATTCTG
Overexpression sequences used in this study.
Definition	Sequences(5'-3')
CUL4B	1 agactcgctg agtcgctcct gcagaaaggg ggggagagag atcgaaaagc aggggagggg 61 gacggcacgg ccgtttacct gtctgcctcc tcattcgctc tcccccctcg ttctgctcac 121 tcctggtgtc agcctatccg ccttcccaaa ccctcccatt cccccggtgt agcccccccc 181 ttcactttcc ttctcgtcct ctgtgtttct cctctcttct ttcttccctt ccccctctag 241 cattgctacc ttctctccta cacgcacgca ggcatataaa cgtaggtttt tgatgctcct 301 ctgcctgttg accccgctat tttcatgttt ccaacaggtt tttc…
SOX4	ATGGTGCAGCAAACCAACAATGCCGAGAACACGGAAGCGCTGCTGGCCGGCGAGAGCTCGGACTCGGGCGCCGGCCTCGAGCTGGGAATCGCCTCCTCCCCCACGCCCGGCTCCACCGCCTCCACGGGCGGCAAGGCCGACGACCCGAGCTGGTGCAAGACCCCGAGTGGGCACATCAAGCGACCCATGAACGCCTTCATGGTGTGGTCGCAGATCGAGCGGCGCAAGATCATGGAGCAGTCGCCCGACATGCACAACGCCGAGATCTCCAAGCGGCTGGGCAAACGCTGGAAGCTGCTCAAAGACAGCGACAAGATCCCTTTCATTCGAGAGGCGGAGCGGCTGCGCCTCAAGCACATGGCTGACTACCCCGACTACAAGTACCGGCCCAGGAAGAAG…
Primers used in this study.
Definition	Forward Sequence(5'-3')	Reverse Sequence(5'-3')
For RT-qPCR assay
CUL4B	TGGAAGTTCATTTACCACCAGAGATG	TTCTGCTTTTAACACACAGTGTCCTA
SOX4	ACACTGGTGGCAGGTTAAGG	GGCGGCTGGTTAATATCTCA
Ecadherin	GGTGCTCTTCCAGGAACCTC	GGAAACTCTCTCGGTCCAGC
Ncadherin	CAGTATCCGGTCCGATCTGC	GTCCTGCTCACCACCACTAC
Vimentin	CCGACACTCCTACAAGATTTAGA	CAAAGATTTATTGAAGCAGAACC
GAPDH	GCACCGTCAAGGCTGAGAAC	TGGTGAAGACGCCAGTGGA
long transcript of TRPM3	AGGAAGCCTCTGCCCTAATGGAAT	ACAGCTTCCGGATGGTCCAGTTTA
short transcript of TRPM3	TTGCCAGTACCCAGAATCAGTGCT	TTTGGTGCTGGGTATGATGTGGAC
pri-miR-204	CTGGAATTAGGAAGGAGTG	CATTTCTGAGGATATAGTAACC
pri-miR-211	TGGACACAGCAGAGTTATTC	AAGGCAAGTGGAAGTATCG
Pri-miR-212	GGGACTCGGGTTCTTTCG	GTTTACTCTTCGCCCAATGC
Pri-miR-106a	AAATCAGGGTGGATAGAATGTG	ACGAATAACACTGGCAACTG
Pri-miR-300	ACCTTAGAGAATACCTGAGTG	GGAGCAAGCCTTAGAGAC
Pri-miR-25	ACTGAGAGGGTGGTTGGG	GCACGAACAGCACTTTGG
Pri-miR-32	TCCTCTCTTCAGCAGCATGTTGTC	GCAAGCAGAATGGGAGCATCAGG
Pri-miR-129 -1	AGATGAAAGGGGAAAATGAAGG	AGGCAGGCAACAGGAATC
pre-miR-204	CCCTTTGTCATCCTATGCCT	GTCCCTTTGCCTTCCCA
Pre-U6	CTCGCTTCGGCAGCACA	AACGCTTCACGAATTTGCGT
For ChIP assay of miR204 promotor
S1 (-700bp)	ACCCTCAAAGAATAAAGCAACTAC	CTTCCTGCCTGGAGAACTTG
S2 (-500bp)	TTGAATCTTCTTACTATGTCCTC	GCAATAGCACTTTCCAAGG
S3 (-300bp)	AACCACTCAGACCAGTATTTGC	TGAAACAAGAGAGGGTGACAATG
S4 (-200bp)	CATTGTCACCCTCTCTTGTTTCA	GAAGACCAAAGATCAACACCGA
S5 (-100bp)	TCGGTGTTGATCTTTGGTCTTC	ACCCAGAATCAGTGCTCAGG
S6 (TSS)	CCTGAGCACTGATTCTGGGT	GAAGAGCCGAACAAGTGACT
S7 (+100bp)	AGTCACTTGTTCGGCTCTTC	GAGGGCTGGGAGGGAATG
S8 (+300bp)	TGGCACAGGTCCTAACAG	GAACTTTCAGAACTCAGAACAC
S9 (+500bp)	TGTTCCACCATCCCCAAAG	ACTCCAACTTCATTCTTCTTAGG
S10 (+700bp)	AAGAAGAATGAAGTTGGAGTTTG	TAAGGAAGCAGGACTGTAGG
+1.0kb	CGCATTAACAGAGGATTACG	AGCACTTCATCTCCAAAGG
-1.0kb	TATGTGACCATTCTACCTTTAG	CAACATCCAACTCAGTTATCTC
+2.0kb	CCCACTTTCCTCCTCTTC	AGGTTATTACGGATGAGTATC
-2.0kb	GACATAGCAGAGTATTCATTC	GAGTATCCTGGCATTTGG
+5.0kb	TGGCGTCAGATTAGATGTTC	CACTTGTTCGGCTCTTCC
-5.0kb	ACCTCCTCCAAATGCTTAGTTAG	ACAAAGTGCTTAAATGGGAATCT
positive control	CTGGCAAGTTTAGGTAAAGAG	TCCTAACATTTCTACCGTATT
For ChIP assay of CUL4B promotor
-0.3kb	TGGCATTTGGCTTGACTAGATTAG	TGAAACACCAACAGACACAGAC
negative control	GCCGAGGTAGGTGGATTG	CTTCAGCCTTTGGAGTAGC
For dual luciferase reporter constucts
pGL3-CUL4B-WT	CTAGCTAGCTCAGAGTTATACAGTTCCCAAAGC	CCCAAGCTTGAGTCCTAATACAAGCCAGATGC
pGL3-CUL4B-MUT	TGTCTTGAGAGACAAGTTTCCCTAAGGCTTTAGTCTGTGTC	GACACAGACTAAAGCCTTAGGGAAACTTGTCTCTCAAGACA
